# Supplementary material for: CRISPR targeting of H3K4me3 activates gene expression and unlocks centromere-proximal crossover recombination in Arabidopsis
Source: Nat Commun. 2025 Oct 31;16:9587. doi: 10.1038/s41467-025-65167-3 (PMC12578922; doi:10.1038/s41467-025-65167-3)
Supplement: Supplementary file 4 — Source Data [file 41467_2025_65167_MOESM4_ESM.xlsx]

## Sheet: Figure 1
1C
		Relative FWA expression
	non-transformed	3.85532e-05	4.3772e-05	4.33993e-05
	SunTag:SDG2:FWA_g4 #12	0.221109	0.246872	0.573168
	SunTag:dSDG2:FWA_g4 #2	0	0	0
	SunTag:SDG2:No_g #13−5	0.000483803	0.000422223	0.000536589
1D
		SunTag (anti-HA) (% input)				H3K4me3 (FWA / control region)
	non-transformed	0.0136594	0.0436319		non-transformed	0.0371894	0.0533483
	SunTag:SDG2:FWA_g4 #12	0.252864	0.486861		SunTag:SDG2:FWA_g4 #12	0.298163	0.287929

## Sheet: Figure 2
2B
		Surface area (mm2)
	rdr6	437.333	399.565	506.583	568.294	411.077	476.386	522.685	598.172	512.524	405.979	608.039	608.039	568.391	544.468	436.739
	bal	306.172	166.861	261.129	213.399	145.679	261.586	166.233	193.901	127.032	76.128	123.099	123.413	449.636	189.428	364.807
	SunTag:SDG2:SNC1_g4 #7	177.999	216.588	304.532	294.279	357.502	429.867	286.88	290.147	300.115	315.59	452.023	361.212	334.924	393.321	320.677
	SunTag:dSDG2:SNC1_g4 #1	428.1	234.745	281.299	540.036	336.439	485	485	370.388	569.666	486.035	493.616	468.584	342.197	462.584
2C
		SunTag (anti-HA) (% input)
	non-transformed	0.0327581	0.00835
	SunTag:SDG2:SNC1_g4 #7	0.71378	0.198274
2D
		SNC1 expression (IPP2 normalised)
	non-transformed	0.437863	0.155412	1.45248	0.714869
	SunTag:SDG2:SNC1_g4 #7	2.10446	1.65949	1.17416	1.31449
2E
		Relative bioluminescence intensity (rdr6 normalised)
	rdr6	0.609423	0.579262	0.812785	0.676391	1.61638	0.65496	0.590968	1.47679	1.11763	2.04121	2.22917	1.40203	0.658948	1.50782	0.519202	1.57888	0.907284	0.334279	0.428388	0.426986	0.476439	1.29291	1.37671	0.685149	2.64852	0.956785	1.01906	1.11244	1.18519	1.13155	1.75159	1.96642	1.67544	1.30357	0.990426	0.374921	0.870696	0.50702	0.739481	0.718832	0.495577	0.836774	0.884499	0.410871	0.635925	0.885228	0.610731	0.288457
	bal	0.54692	0.480645	0.317544	0.462768	1.03021	0.530329	0.564637	0.451886	0.321475	0.407896	0.41502	0.658746	0.824491	0.532049	0.271993	0.390207	0.327733	0.425989	0.237006	0.293945	0.293381	0.465297	1.52218	0.398242	0.3082	0.504815	0.447425	0.823271	0.340187	0.316928	0.406044	0.824426	1.07027	0.590644	0.604875	0.948994	0.351661	0.285887	0.305818	1.08692	0.79092	0.90079	0.574926	0.520855	0.360357	0.358391	1.10048	0.663034
	SunTag:SDG2:SNC1_g4 #7	0.355205	0.288468	0.265288	0.256573	0.339337	0.542902	0.392635	1.01126	0.30724	0.461265	0.547194	1.11394	0.323354	0.284927	0.746958	0.245041	0.364122	0.294509	0.279291	0.347069	0.611128	0.523913	0.313223	0.63743	0.773153	0.591466	0.451024	0.247669	0.255336	0.266903	0.294043	0.233158	0.681436	0.439706	0.399595	0.306765	0.978578	0.498105	0.567395	0.694803	0.340416	0.335049	0.510224	0.376356	0.790702	0.430542	0.67016	1.35312
	SunTag:dSDG2:SNC1_g4 #1	0.720035	0.494302	0.54124	0.293598	0.625926	0.975524	0.596676	0.627487	0.921317	0.429645	0.639569	0.859045	0.518522	1.16614	0.746886	0.669585	1.16269	0.40869	0.824173	1.36102	0.648847	1.26162	1.06868	1.86447	0.427255	0.591362	0.383055	0.310509	1.43774	0.918515	0.324459	0.51503	0.899188	0.735632	0.491364	0.784554	0.608848	0.280738	0.866545	0.651404	0.354355	0.481368	0.85425	0.280353	0.29009	1.07117	0.544489	0.893279
[truncated: 48 more columns]

## Sheet: Figure 3
3C
	Control	ST:SDG2-LRCen3 (T2/F3)	ST:SDG2-NoGuide (T2/F3)	ST:SDG2-LRCen3 (T3/F4) plant 4 progeny
	15.1107	24.6778	17.8194	20.5692
	16.4009	15.9312	16.6562	18.6004
	14.4195	19.9554	17.619	24.308
	17.8797	17.7687	19.2386	17.2376
	15.6538	17.3899	19.7068	19.6125
	16.578	21.4394	16.5541	17.2072
	17.1646	19.5238		19.8197
	15.9465	19.2844		18.7795
	17.4957	23.6911		20.4746
	16.9268	18.027		21.5535
	14.4899	19.4044		18.8218
	16.1418	18.0849		18.3078
		20.957		19.641
		17.6604		19.1735
		19.7205
		19.0692
		19.7478
		18.9492
		17.3897

## Sheet: Figure 4
4B
		FWA expression (IPP2 normalised)					sfGFP expression (IPP2 normalised)
	non-transformed	0	0	0		non-transformed	0	0	0
	rdr6 fwa	6.78768	5.12243	4.52539		rdr6 fwa	0	0	0
	SunTag:PRDM9:FWA_g4 #1	2.21542	2.17446	2.22538		SunTag:PRDM9:FWA_g4 #1	53.6691	34.1603	58.2241
	SunTag:PRDM9:FWA_g4 #2	2.60588	2.62657	2.41765		SunTag:PRDM9:FWA_g4 #2	49.8956	68.0367	107.779
	SunTag:PRDM9:No_g #1	0.00563817	0.0428992	0.0261787		SunTag:PRDM9:No_g #1	42.7899	39.1102	97.9013
	SunTag:PRDM9:No_g #2	0.0198429	0.00946532	0.0140637		SunTag:PRDM9:No_g #2	34.6903	26.9837	25.8186
4C		Fold change over rdr6 (anti-HA)		Fold change over rdr6 (anti-H3K4me3)
	non-transformed	1	1	1	1
	SunTag:PRDM9:FWA_g4	18.7913	12.2052	3.12104	2.95024
	SunTag:PRDM9 no guide	2.28444	1.68711	1.68205	1.1592
4G
		Recombination Frequency over CTL3.9
	Control	15.1107	16.4009	14.4195	17.8797	15.6538	16.578	17.1646	15.9465	17.4957	16.9268	14.4899	16.1418	19.2581	22.1074	18.6536	21.0389	18.8587	16.7316	16.3392	16.9781	18.1633	16.5899	17.4289	17.3058
	Suntag:PRDM9_LRCen3	17.2804	19.4947	17.102	17.6445	22.3562	24.6196	19.0315	22.6186	19.1929	22.9991	20.6319	17.8964	18.0442	17.5971	19.1495	18.173	20.4129

## Sheet: Sup. Figure S1
S1B
S1C
		SunTag:SDG2:FWA_g4	Control
	rep 1	0.553269	0.000142718
	rep 2	0.715541	1.29476e-05
	rep 3	1.04715	0.000112448

## Sheet: Sup. Figure S3
S3A
		FWA (IPP2 normalised)					sfGFP (IPP2 normalised)
	non-transformed	3.85532e-05	4.3772e-05	4.33993e-05		non-transformed	0.00116252	0.000131227	4.33993e-05
	SunTag:SDG2:FWA_g4 #12	0.221109	0.246872	0.573168		SunTag:SDG2:FWA_g4 #12	11.499	8.37103	6.7589
	SunTag:dSDG2:FWA_g4 #2	0	0	0		SunTag:dSDG2:FWA_g4 #2	11.7835	8.96356	5.28476
	SunTag:SDG2:No_g #13−5	0.000483803	0.000422223	0.000536589		SunTag:SDG2:No_g #13−5	15.1416	20.6587	23.3252
	SunTag:dSDG2:No_g #3	0.000161466	3.43464e-05	3.03045e-05		SunTag:dSDG2:No_g #3	14.3973	11.9685	11.2119
S3B
		H3K4me3 (FWA / control region)				SunTag (anti-HA) (% input)
	non-transformed	0.0371894	0.0533483		non-transformed	0.0136594	0.0436319
	SunTag:SDG2:FWA_g4 #10	0.255667	0.275955		SunTag:SDG2:FWA_g4 #10	0.139994	0.158597
	SunTag:SDG2:FWA_g4 #12	0.298163	0.287929		SunTag:SDG2:FWA_g4 #12	0.252864	0.486861

## Sheet: Sup. Figure S4
S4B
		FWA relative expression [IPP2 normalized]
	rdr6	0	0	0
	rdr6 fwa	0.109502	0.0763122	0.0826585
	SunTag:SDG2:FWA_g4 #10	0.0181632	0.0111064	0.0167445	0.00353733	0.0158316	0.00513293
	SunTag:SDG2:FWA_g4 #12	0.0338366	0.0124237	0.00644726	0.00328725	0.0246252	0.00237796	0.015715

## Sheet: Sup. Figure S6
S6
	Line	Plant_number	FWA relative expression [IPP2 normalized]	GFP relative expression [IPP2 normalized]
	SunTag:SDG2:FWA_g4 #10	1	0	0.806463
	SunTag:SDG2:FWA_g4 #10	2	0.0181632	29.4748
	SunTag:SDG2:FWA_g4 #10	3	0.0111064	68.8864
	SunTag:SDG2:FWA_g4 #10	4	0	1.3834
	SunTag:SDG2:FWA_g4 #10	5	0	3.53315
	SunTag:SDG2:FWA_g4 #10	6	0.0167445	32.6688
	SunTag:SDG2:FWA_g4 #10	7	0	0.419229
	SunTag:SDG2:FWA_g4 #10	8	0	0.205029
	SunTag:SDG2:FWA_g4 #10	9	0.00353733	12.3412
	SunTag:SDG2:FWA_g4 #10	10	0.0158316	13.6094
	SunTag:SDG2:FWA_g4 #10	11	0.00513293	15.9064
	SunTag:SDG2:FWA_g4 #10	12	0	50.1689
	SunTag:SDG2:FWA_g4 #12	1	0	0.211036
	SunTag:SDG2:FWA_g4 #12	2	0.0338366	43.1301
	SunTag:SDG2:FWA_g4 #12	3	0.0124237	224.272
	SunTag:SDG2:FWA_g4 #12	4	0	5.40359
	SunTag:SDG2:FWA_g4 #12	5	0	4.8165
	SunTag:SDG2:FWA_g4 #12	6	0.00644726	75.2882
	SunTag:SDG2:FWA_g4 #12	7	0.00328725	37.0034
	SunTag:SDG2:FWA_g4 #12	8	0.0246252	163.769
	SunTag:SDG2:FWA_g4 #12	9	0.00237796	63.8332
	SunTag:SDG2:FWA_g4 #12	10	0	53.2312
	SunTag:SDG2:FWA_g4 #12	11	0	0.845024
	SunTag:SDG2:FWA_g4 #12	12	0.015715	29.6755
	rdr6	1	0	0.364158
	rdr6	2	0	0.290104
	rdr6	3	0	1.75575
	rdr6 fwa	1	0.109502	1.78564
	rdr6 fwa	2	0.0763122	1.65511
	rdr6 fwa	3	0.0826585	7.1215

## Sheet: Sup. Figure S7
S7B
		Surface area (mm2)
	rdr6	437.333	399.565	506.583	568.294	411.077	476.386	522.685	598.172	512.524	405.979	608.039	608.039	568.391	544.468	436.739
	bal	306.172	166.861	261.129	213.399	145.679	261.586	166.233	193.901	127.032	76.128	123.099	123.413	449.636	189.428	364.807
	SunTag:SDG2 SNC1_G5 #6	238.897	258.232	347.822	268.265	272.207	270.724	221.794	429.099	256.138	225.886	171.465	167.856	177.844	132.396	200.033
S7C
		SNC1 expression (IPP2 normalised)
	rdr6	6.8047	5.64798	3.92089
	SunTag:SDG2 SNC1_G5 #6	16.3137	13.6069	9.36314
S7D
		Relative H3K4me3 abundance
	rdr6	0.0179651	0.0604271
	SunTag:SDG2 SNC1_G5 #6	0.184118	0.256296
S7E
		SunTag (anti-HA) (% input)
	rdr6	0.00380832	0.00305421
	SunTag:SDG2 SNC1_G5 #6	0.00988681	0.00804344
S7F
		Relative bioluminescence intensity (rdr6 normalised)
	rdr6	0.312042	2.20771	0.185573	0.761569	2.38793	0.187374	0.99146	1.21743	1.02196	1.91817	1.16498	1.34996	1.48634	0.181377	0.6667	0.524016	0.676943	2.46019	0.532204	1.2226	0.549793	1.12167	0.626863	0.245153
	bal	0.148799	0.667591	0.158237	0.139639	0.181154	0.342633	0.300333	0.357703	0.453439	0.399497	1.1126	0.746902	0.599285	0.768074	0.211578	0.310922	1.86357	0.459739	0.550535	0.547942	0.339817	0.236835
	SunTag:SDG2 SNC1_G5 #6	0.607473	0.169667	0.955577	0.147833	0.553339	0.668353	0.121085	0.242782	0.175033	0.357251	0.140419	0.112414	0.328993	1.24661	0.541017	0.519115	0.699742	0.86064	0.479822	0.354677	0.681095	1.90792	0.120757	0.477253

## Sheet: Sup. Figure S8
S8
		Pst::LUX colonisation ( bioluminescence intensity intensity [AU])
	Line	Day 1	Day 2	Day 3	Day 4
	Col	18.89	189.467	324.621	78.105
	Col	13.139	112.76	52.099	23.274
	Col	3.77	59.687	69.246	64.543
	Col	12.62	23.469	31.602	11.153
	Col	4.775	122.968	122.291	107.116
	Col	7.542	48.99	85.092	63.567
	Col	5.248	28.288	103.575	150.43
	Col	0.708	19.115	44.895	20.764
	Col	7.771	41.178	170.222	415.367
	Col	9.139	187.783	142.989	60.197
	Col	1.517	98.076	59.243	21.872
	Col	14.631	220.638	191.626	63.271
	Col	6.679	3.823	6.212	-0.752
	Col	11.894	178.839	238.165	41.534
	Col	6.988	49.234	96.403	95.047
	Col	9.146	194.949	46.932	61.957
	Col	3.742	4.543	7.577	17.376
	rdr6	51.259	362.749	19.894	28.778
	rdr6	10.833	208.902	227.948	20.375
	rdr6	5.249	35.637	194.035	89.219
	rdr6	11.023	288.542	281.348	9.144
	rdr6	8.211	49.311	37.318	18.709
	rdr6	4.202	77.86	62.291	24.363
	rdr6	6.811	15.423	50.034	13.153
	rdr6	6	153.507	128.607	69.482
	rdr6	12.871	11.731	37.643	19.464
	rdr6	31.832	66.906	449.054	14.128
	rdr6	7.351	151.757	126.772	18.642
	rdr6	3.684	24.341	79.651	71.896
	rdr6	16.365	232.263	153.965	74.272
	rdr6	5.711	202.857	112.124	12.725
	rdr6	-0.414	6.75	53.401	19.601
	rdr6	5.478	156.178	221.143	19.213
	rdr6	14.923	85.351	107.042	74.052
	rdr6	5.334	8.053	27.914	6.48
	bal	14.392	75.028	61.921	32.645
	bal	5.043	110.875	110.966	10.209
	bal	11.277	16.376	39.986	18.93
	bal	5.653	9.714	111.927	89.346
	bal	26.946	87.196	319.036	40.65
	bal	3.77	21.299	22.881	7.839
	bal	4.095	2.563	6.269	4.15
	bal	2.595	8.172	26.205	13.105
	bal	0.709	1.187	2.778	2.816
	bal	5.809	25.939	50.505	38.809
	NahG	6.518	182.13	195.831	98.085
	NahG	4.118	25.188	126.313	192.146
	NahG	9.563	51.465	161.755	151.083
	NahG	6.503	137.635	287.197	33.525
	NahG	2.636	15.865	134.956	109.646
	NahG	4.457	47.521	114.365	129.664
	NahG	1.262	27.275	96.437	88.672
	NahG	12.287	196.107	329.961	15.259
	NahG	2.34	182.918	290.065	77.627
	NahG	6.52	223.284	259.117	15.476
	NahG	2.712	38.523	226.321	178.274
	edr1-1	1.195	64.359	136.584	32.2
	edr1-1	12.695	127.394	62.519	15.961
	edr1-1	6.138	116.261	133.954	19.979
	edr1-1	13.381	21.869	64.432	78.935
	edr1-1	9.357	3.861	1.515	8.304
	edr1-1	2.324	0.272	17.641	12.559
	edr1-1	3.263	7.681	39.482	-0.657

[truncated: 5 more sheets: Sup. Figure S9, Sup. Figure S15, Sup. Figure S17, Sup. Figure S18, Sup. Figure S21]
